# Supplementary material for: Effectiveness of a Multifaceted Informational-Based and Text Message Reminders on Pneumococcal and Influenza Vaccinations in Hospital Emergency Departments: A Cluster-Randomized Controlled Trial
Source: Vaccines (Basel). 2021 Aug 28;9(9):962. doi: 10.3390/vaccines9090962 (PMC8473355; doi:10.3390/vaccines9090962)
Supplement: Supplementary file 1 [file vaccines-09-00962-s001.zip]

Archive with 1 entries (1 files):
- vaccines-1310616-supplementary.pdf
